# Supplementary material for: ALDH3A1 Overexpression in Melanoma and Lung Tumors Drives Cancer Stem Cell Expansion, Impairing Immune Surveillance through Enhanced PD-L1 Output
Source: Cancers (Basel). 2019 Dec 6;11(12):1963. doi: 10.3390/cancers11121963 (PMC6966589; doi:10.3390/cancers11121963)
Supplement: Supplementary file 1 [file cancers-11-01963-s001.zip]

Archive with 3 entries (2 files):
- Suppl.-final/
- Suppl.-final/cancers-642789-suppl-final.docx
- Suppl.-final/cancers-642789-western blot-R1.pdf
